# Supplementary material for: Depression, Anxiety, and Health-Related Quality of Life in Adults with Rheumatoid Arthritis: Findings from a National Survey
Source: J Clin Med. 2025 Nov 9;14(22):7940. doi: 10.3390/jcm14227940 (PMC12653145; doi:10.3390/jcm14227940)
Supplement: Supplementary file 1 [file jcm-14-07940-s001.zip]

Archive with 1 entries (1 files):
- jcm-3957069-supplementary.pdf
